# Supplementary material for: Customized Massive Parallel Sequencing Panel for Diagnosis of Pulmonary Arterial Hypertension
Source: Genes (Basel). 2020 Sep 30;11(10):1158. doi: 10.3390/genes11101158 (PMC7650688; doi:10.3390/genes11101158)
Supplement: Supplementary file 1 [file genes-11-01158-s001.zip]

Archive with 1 entries (1 files):
- genes-941403-supplementary.xlsx
