# Supplementary material for: Customized Massive Parallel Sequencing Panel for Diagnosis of Pulmonary Arterial Hypertension
Source: Genes (Basel). 2020 Sep 30;11(10):1158. doi: 10.3390/genes11101158 (PMC7650688; doi:10.3390/genes11101158)
Supplement: Supplementary file 1 [file genes-11-01158-s001.zip › genes-941403-supplementary.xlsx]

## Sheet: Supplementary Table 1
Supplementary Table 1. List of variants detected after prioritization. Only pathogenic, likely pathogenic and VUS are described in genes with high evidence according Morrell et al., 2018. ID: Patient ID, Dx: Presumptive diagnosis, GT: Genotype, AF: Allelic Frequency, genomic coordinate was annotated according to hg19. For in sillico prediction, dbNSFP was computed plus the addition of CADD. ACMG …
ID	Dx	Genomic coordinate (hg19)	Gene	cDNA and protein position	GT	Variant type	AF*	In silico prediction + CADD phred	ACMG prediction#	ACMG review	Reference(s)
HTP425	PVOD	chr15:40295502C>T	EIF2AK4	NM_001013703.3:c.3344C>T:p.(Pro1115Leu)	Hom	Missense	1.604e-05	(6/10)+34	P	PS4, PP1-S, PM2, PP3, PP4	PMID:
HTP488	PVOD	chr15:40295502C>T	EIF2AK4	NM_001013703.3:c.3344C>T:p.(Pro1115Leu)	Hom	Missense	1.604e-05	(6/10)+34	P	PS4, PP1-S, PM2, PP3, PP4	PMID:
HTP419	PVOD	chr15:40295514G>C	EIF2AK4	NM_001013703.3:c.3356G>C:p.(Arg1119Pro)	Hom	Missense	0	(6/10)+35	LP	PS3, PM2, PP3, PP4	PMID:
HTP430+	PVOD	chr15:40308709C>T	EIF2AK4	NM_001013703.3:c.3766C>T:p.(Arg1256*)	Het	Nonsense	9.222e-05	(4/4)+42	P	PVS1, PS3, PP1-S, PM2, PM3, PM4, PP4	PMID: 24135949
HTP431+	PVOD	chr15:40308709C>T	EIF2AK4	NM_001013703.3:c.3766C>T:p.(Arg1256*)	Het	Nonsense	9.222e-05	(4/4)+42	P	PVS1, PS3, PP1-S, PM2, PM3, PM4, PP4	PMID: 24135949
HTP430+	PVOD	chr15:40318180dup	EIF2AK4	NM_001013703.3:c.4392dup:p.(Lys1465*)	Het	Nonsense	0	35	P	PVS1, PS3, PP1-S, PM2, PM3, PM4, PP1, PP3, PP4	This study
HTP431+	PVOD	chr15:40318180dup	EIF2AK4	NM_001013703.3:c.4392dup:p.(Lys1465*)	Het	Nonsense	0	35	P	PVS1, PS3, PP1-S, PM2, PM3, PM4, PP1, PP3, PP4	This study
HTP371	PVOD	chr17:59544901G>T	TBX4	NM_018488.3:c.432G>T:p.(Met144Ile)	Het	Missense	3.978e-06	(8/10)+24.5	LP	PS4, PM2, PP3	Hernández et al., 2020, Accepted
HTP405	IPAH	chr12:52307836G>C	ACVRL1	NM_001077401.1:c.604G>C:p.(Val202Leu)	Het	Missense	0	(6/10)+23.7	LP	PM1, PM2, PP2, PP3	This study
HTP70+	IPAH	chr2:203329527_203329530del	BMPR2	NM_001204.6:c.77-5_77-2delTTTA	Het	Splicing	0	(1/1)+23.5	P	PVS1, PM2, PP3	PMID: 27453251
HTP85	IPAH	chr2:203329556G>T	BMPR2	NM_001204.6:c.101G>T:p.(Cys34Phe)	Het	Missense	0	(9/10)+27.7	LP	PM1, PM2, PM5, PP3	PMID: 27453251, 30172656
HTP319	IPAH	chr2:203332254dup	BMPR2	NM_001204.6:c.260dup:p.(His87Glnfs*11)	Het	Frameshift	0	(1/1)+34	P	PVS1, PM2, PP3	PMID: 19555857, 26387786
HTP17	IPAH	chr2:203332347G>A	BMPR2	NM_001204.6:c.353G>A:p.(Cys118Tyr)	Het	Missense	0	(9/10)+28.4	P	PS4, PM1, PM2, PM5, PP3	PMID: 16429395, 21801371, 28306340
HTP178	IPAH	chr2:203332371A>G	BMPR2	NM_001204.6:c.377A>G:p.(Asn126Ser)	Het	Missense	0	(9/10)+25.5	LP	PS4, PM2, PP3	PMID: 19555857, 21737554, 21801371, 29023671, 29843651
HTP51	IPAH	chr2:203332371A>G	BMPR2	NM_001204.6:c.377A>G:p.(Asn126Ser)	Het	Missense	0	(9/10)+25.5	LP	PS4, PM2, PP3, PP5	PMID: 19555857, 21737554, 21801371, 29023671, 29843651
HTP163	IPAH	chr2:203383574_203383598dup	BMPR2	NM_001204.6:c.651_652insTATAAAGGCTCCTTGGATGAGCG:p.(Val217fs*12)	Het	Frameshift	0	34	P	PVS1, PM1, PM2, PP3	This study
HTP513	IPAH	chr2:203384835_203384837delinsCT	BMPR2	NM_001204.6:c.878_880delinsCT:p.(Leu293Profs*7)	Het	Frameshift	0	(1/1)+33	P	PVS1, PM1, PM2	This study
HTP415	IPAH	chr2:203397350G>A	BMPR2	NM_001204.6:c.1171G>A:p.(Ala391Thr)	Het	Missense	0	(9/10)+29.5	P	PS1, PS3, PM2, PP3	PMID: 26387786, 19555857
HTP26	IPAH	chr2:203417484G>C	BMPR2	NM_001204.6:c.1459G>C:p.(Asp487His)	Het	Missense	0	(9/10)+29.9	P	PS4, PM1, PM2, PM5, PP3	PMID: 27453251
HTP150	IPAH	chr2:203417496C>T	BMPR2	NM_001204.6:c.1471C>T:p.(Arg491Trp)	Het	Missense	0	(10/10)+33	P	PS1, PS3, PM2, PP3, PP4	PMID: 26387786, 21737554, 21801371, 20534176, 20002458, 16429395, 15591269, 15059534, 14985116, 11502704, 10903931, 3291115
HTP246	IPAH	chr7:116166675G>T	CAV1	NM_001753.4:c.127G>T:p.(Asp43Tyr)	Het	Missense	0	(9/10)+34	VUS	PM2, PP3	This study
HTP46	IPAH	chr7:116199315C>T	CAV1	NM_001753.4:c.511C>T:p.(Arg171Cys)	Het	Missense	1.197e-05	(9/10)+33	VUS	PP3, BS2	This study
HTP447	IPAH	chr9:130581059T>C	ENG	NM_001114753.2:c.1364A>G:p.(Tyr455Cys)	Het	Missense	0	(8/10)+25.7	VUS	PM2, PP2, PP3	This study
HTP5	IPAH	chr10:48413601C>T	GDF2	NM_016204.3:c.1267G>A:p.(Val423Met)	Het	Missense	0	(1/1)+29.5	VUS	PM2, PP3	ClinVar ID:SCV000773695.1
HTP126	IPAH	chr2:26950892T>G	KCNK3	NM_002246.2:c.641T>G:p.(Leu214Arg)	Het	Missense	0	(5/10)+27.0	P	PS3, PM2, PP2, PP3	PMID: 30365877
HTP248	IPAH	chr2:26951390G>A	KCNK3	NM_002246.2:c.1139G>A:p.(Ser380Asn)	Het	Missense	0	(4/10)+23.5	VUS	PM2, PP2, PP3	This study
HTP6	IPAH	chr13:37427668T>G	SMAD9	NM_001127217.2:c.1037A>C:p.(Lys346Thr)	Het	Missense	0	(9/10)+28.4	VUS	PM2, PP3	This study
HTP72	IPAH	chr17:59544901G>T	TBX4	NM_018488:exon4:c.G432T:p.(Met144Ile)	Het	Missense	3.978e-06	(8/10)+24.5	LP	PS4, PM2, PP3	Hernández et al., 2020, Accepted
HTP247	IPAH	chr17:59557681G>A	TBX4	NM_018488.3:c.1021+1G>A	Het	Splicing	0	(3/3)+34	P	PVS1, PM2, PP3	PMID: 31727138
HTP553	IPAH	chr2:203417445dup	BMPR2	NM_001204.6:c.1420dupA:p.(Arg474Lysfs*25)	Het	Frameshift	0	(1/1)+35	P		PMID: 27453251, 30172656
HTP460	IPAH	chr2:203420888C>T	BMPR2	NM_001204.6:c.2500C>T:p.Gln834*	Het	Missense	0	(7/9) + 40	P	PVS1, PM1, PM2, PP3, PP5	ClinVar ID: RCV001003739.1
HTP420	HPAH	chr12:52307021G>A	ACVRL1	NM_001077401.1:c.200G>A:p.(Arg67Gln)	Het	Missense	0	(7/10)+20.3	LP	PM1, PM2, PP2, PP3	PMID: 10187774, 12114496, 12667943, 12920067, 14684682, 15266205, 15611116, 15879500, 15880681, 16429404, 16690726, 16706966, 17786384, 18285823, 22553411, 22718755, 23535011, 23722869, 23805858, 27860447, 29159709, 31220907, 31400083, 31400083
HTP366	HPAH	chr2:203383776G>A	BMPR2	NM_001204.6:c.852+1G>A	Het	Splicing	0	(3/3)+34	P	PVS1, PM1, PM2	PMID: 19555857
HTP21	HPAH	chr2:203384918C>T	BMPR2	NM_001204.6:c.961C>T:p.(Arg321*)	Het	Nonsense	0	(4/4)+36	P	PVS1, PS4, PM1, PM2, PP3	PMID: 26387786, 21801371, 20534176, 20002458, 16429395, 15591269
HTP349	HPAH	chr2:203384918C>T	BMPR2	NM_001204.6:c.961C>T:p.(Arg321*)	Het	Nonsense	0	(4/4)+36	P	PVS1, PS4, PM1, PM2, PP3	PMID: 26387786, 21801371, 20534176, 20002458, 16429395, 15591269
HTP9	HPAH	chr2:203384918C>T	BMPR2	NM_001204.6:c.961C>T:p.(Arg321*)	Het	Nonsense	0	(4/4)+36	P	PVS1, PS4, PM1, PM2, PP3	PMID: 26387786, 21801371, 20534176, 20002458, 16429395, 15591269
HTP27	HPAH	chr2:203397317_203397318del	BMPR2	NM_001204.6:c.1137_1138del:p.(Ile380Glnfs*18)	Het	Frameshift	0	(1/1)+35	P	PVS1, PM1, PM2, PP1, PP3	PMID: 27453251
HTP7	HPAH	chr2:203397438G>T	BMPR2	NM_001204.6:c.1259G>T:p.(Cys420Phe)	Het	Missense	0	(9/10)+33	LP	PM1, PM2, PM5, PP1, PP3	PMID: 26387786, 21801371, 11115378
HTP284	HPAH	chr2:203407031C>G	BMPR2	NM_001204.6:c.1277-3C>G	Het	Splicing, intronic	0	(0/1)+16.21	LP	PS4, PM2, PP1, PP3	This study
HTP32	HPAH	chr2:203407082del	BMPR2	NM_001204.6:c.1323delA:p.(Asn442Thrfs*32)	Het	Frameshift	0	(1/1)+33	P	PVS1, PS4, PP1, PMI, PM2, PP3	PMID: 27453251, 30172656
HTP33	HPAH	chr2:203407082del	BMPR2	NM_001204.6:c.1323delA:p.(Asn442Thrfs*32)	Het	Frame shift	0	(1/1)+33	P	PVS1, PS4, PP1, PMI, PM2, PP3	PMID: 27453251, 30172656
HTP158	HPAH	chr2:203417497G>A	BMPR2	NM_001204.6:c.1472G>A:p.(Arg491Gln)	Het	Missense	0	(10/10)+33	P	PM2, PP3, PS1, PS3, PP4	PMID: 26387786, 21737554, 21801371, 20534176, 20002458, 16429395, 15591269, 15059534, 14985116, 11502704, 10903931, 3291115
HTP464	HPAH	chr2:203421005C>T	BMPR2	NM_001204.6:c.2617C>T:p.Arg873*	Het	Nonsense	0	(4/4)+42	P	PVS1, PS4, PM2, PP4, PP3	PMID: 26387786, 23675998, 21737554, 21801371, 18356561, 16717148, 16429395, 10903931
HTP505	HPAH	chr10:48416347C>A	GDF2	NM_016204.3:c.346+1G>T	Het	Splicing	0	(1/1)+32	P	PVS1, PM2, PP3	This study
HTP244	HHT	chr12:52307021G>A	ACVRL1	NM_001077401.1:c.200G>A:p.(Arg67Gln)	Het	Missense	0	(6/10)+20.3	LP	PM1, PM2, PP2, PP3	PMID: 10187774, 12114496, 12667943, 12920067, 14684682, 15266205, 15611116, 15879500, 15880681, 16429404, 16690726, 16706966, 17786384, 18285823, 22553411, 22718755, 23535011, 23722869, 23805858, 27860447, 29159709, 31220907, 31400083, 31400083
HTP24	HHT	chr12:52308253G>A	ACVRL1	NM_001077401.1:c.656G>A:p.(Gly219Asp)	Het	Missense	0	(9/10)+28.6	LP	PM1, PM2, PP2, PP3, PP5	PMID: 16429404, 16752392, 28412737
HTP281	HHT	chr9:130580394C>G	ENG	NM_001114753.2:c.1686+5G>C	Het	Intronic	0	(0/1)+21.3	LP	PS4, PM2, PP4	This study
HTP551	CTD	chr10:48414226C>T	GDF2	NM_016204.3:c.642G>A:p.(Trp214*)	Het	Nonsense	0	(1/1)+40	P	PVS1, PM2, PP3	This study
HTP564	CTD	chr17:59560351dup	TBX4	NM_018488.2:c.1112dupC:p.(Pro372Serfs*14)	Het	Frameshift	0	(1/1)+35	P	PVS1, PM2, PP5	Hernández et al., 2020, Accepted
HTP611+	CHD	chr17:59557677C>T	TBX4	NM_018488.3:c.1018C>T	Het	Nonsense	0	(6/8) + 39	P	PVS1, PM2, PP3, PP5	This study
HTP541	APAH	chr2:203421062del	BMPR2	NM_001204.6:c.2674delG:p.(Glu892Asnfs*4)	Het	Frameshift	0	(1/1)+35	P	PVS1, PS4, PM2, PP1, PP2, PP3	This study
HTP536	APAH	chr2-203421062del	BMPR2	NM_001204.6:c.2674delG:p.(Glu892Asnfs*4)	Het	Frameshift	0	(1/1)+35	P	PVS1, PS4, PM2, PP1, PP2, PP3	This study

## Sheet: Supplementary Table 2
Supplementary Table 2. List of variants detected after prioritization, only pathogenic, likely pathogenic and VUS are described in genes with low evidence according Morrell et al., 2018. ID: Patient ID, Dx: Presumptive diagnosis, GT: Genotype, AF: Alleled Frequency, genomic coordinate was annotated according hg19. for in sillico prediction, dbNSFP was computed plus the addition of CADD. AMCG pred…
ID	Dx	Genomic coordinate (hg19)	Gene	cDNA and protein position	GT	Variant type	AF*	Pathogenic predictors + CADD	ACMG prediction	ACMG review
HTP466+	IPAH	chr11:17418752C>T	ABCC8	NM_000352.4:c.3976G>A:p.(Glu1326Lys)	Het	Missense	0.0001452	(6/10)+24.5	VUS	PP2, PP3
HTP474+	APAH	chr11:17427046C>T	ABCC8	NM_000352.4:c.3394G>A:p.(Asp1132Asn)	Het	Missense	3.185e-05	(10/10)+33	VUS	PM1 PP2, PP3
HTP88	IPAH	chr11:17428209_17428210del	ABCC8	NM_000352.4:c.3288_3289del:p.(His1097Profs*16)	Het	Frameshift	0	n/a +35	LP	PVS1, PM1, PM2, BS3
HTP151	IPAH	chr11:17428260C>T	ABCC8	NM_000352.4:c.3238G>A:p.(Val1080Ile)	Het	Missense	3.532e-05	(2/10)+13.77	VUS	PM1, PP2, BP4
HTP78	CTD-PAH	chr11:17432062C>T	ABCC8	NM_000352.4:c.2694+1G>A	Het	Splicing	3.979e-06	(3/3)+34	VUS	PVS1, PM2, PP3, BS3, BP5
HTP159	IPAH	chr11:17434994G>T	ABCC8	NM_000352.4:c.2422C>A:p.(Gln808Lys)	Het	Missense	5.303e-05	(6/10)+23.2	VUS	PP2, PP3, BP6
HTP114	IPAH	chr11:17453779G>A	ABCC8	NM_000352.4:c.1643C>T:p.(Thr548Met)	Het	Missense	6.322e-05	(8/10)+25.1	VUS	PM1, PP2, PP3, BS2
HTP162	IPAH	chr11:17464763C>T	ABCC8	NM_000352.4:c.1429G>A:p.(Val477Met)	Het	Missense	7.957e-06	(8/10)+25.7	VUS	PM1, PP2, PP3, BS2
HTP37	IPAH	chr11:17484980C>T	ABCC8	NM_000352.4:c.579+5G>A	Het	Intronic	4.379e-06	(1/1)+20.9	VUS	PP3, BS2
HTP492	APAH	chr4:96051097C>T	BMPR1B	NM_001256793.1:c.760C>T:p.(Arg254Cys)	Het	Missense	7.077e-05	(8/10)+33	VUS	PP3, BS2
HTP334	PVOD	chr4:96051173A>T	BMPR1B	NM_001256793.1:c.836A>T:p.(Gln279Leu)	Het	Missense	0	(6/10)+ 27.6	VUS	PP3, BS2
HTP71	IPAH	chr18:70209133G>A	CBLN2	NM_182511.3:c.263C>T:p.(Ser88Phe)	Het	Missense	0	(8/10)+28.2	VUS	PM2, PP3, BP5
HTP472	CHD	Chr2:211456625G>A	CPS1	NM_001875.4:c.1018AG>A:p.(Ala340Thr)	Het	Missense	1.197e-05	(9/10)+24.4	VUS	PM1, PM2, PP3, BS2
HTP123	IPAH	Chr2:211473100C>G	CPS1	NM_001875.4:c.2208C>G:p.(Phe736Leu)	Het	Missense	0	(9/10)+25.3	VUS	PM1, PM2, PP3, BP5
HTP501	APAH	chr2:211507277C>T	CPS1	NM_001875.4:c.3029C>T:p.(Thr1010Met)	Hom	Missense	0.001772	(9/10)+29.5	VUS	PP2, PP3, BS2
HTP349	HPAH	chr12:5153857G>A	KCNA5	NM_002234.3:c.544G>A:p.(Gly182Arg)	Het	Nonsense	0.0001879	(8/10)+28.8	VUS	PS3, PP3, BS2
HTP455	POPAH	chr12:5154172_5154173delinsTT	KCNA5	NM_002234.3:c.859_860delinsTT:p.(Ala287Leu)	Het	Missense	0		VUS	PM2, BP1
HTP127	IPAH	chr12:5154259_5154260del	KCNA5	NM_002234.3:c.946_947delCT:p.(Leu316Alafs*142)	Het	Frameshift	0	24.3	P	PVS1, PM2, PP3
HTP4	IPAH	chr12:5154379A>T	KCNA5	NM_002234.3:c.1066A>T:p.(Ile356Phe)	Het	Missense	0	(8/10)+21.8	VUS	PM2, PP3
HTP192	IPAH	chr12:5154463G>A	KCNA5	NM_002234.3:c.1150G>A:p.(Gly384Arg)	Het	Missense	0.001609	(5/10)+18.85	VUS	PP3, BS2
HTP275	PVOD	chr1:45973021delGTT	MMACHC	NM_015506.2:c.82-7_82-5delGTT	Hom	Intronic	0	(1/1)+13.21	VUS	PM2, PP3, PP4
HTP466+	IPAH	chr19:15271907G>A	NOTCH3	NM_000435.2:c.6532C>T:p.(Pro2178Ser)	Het	Missense	0.0004256	(2/9)+18.34	VUS	PP2, BP4
HTP262	APAH	chr19:15272342G>C	NOTCH3	NM_000435.2:c.6097C>G:p.(Pro2033Ala)	Het	Missense	8.96e-05	(6/9)+23.3	VUS	PP2,PP3, BS2
HTP342	IPAH	chr19:15276756G>A	NOTCH3	NM_000435.2:c.5509C>T:(p.Arg1837Cys)	Het	Missense	2.387e-05	(4/10)+33	VUS	BP4, PM2
HTP452	CTD-PAH	chr19:15278219C>T	NOTCH3	NM_000435.2:c.5203G>A:p.(Glu1735Lys)	Het	Missense	7.244e-06	(7/9)+27.4	VUS	PP2, PP3
HTP15	IPAH	chr19:15281359G>T	NOTCH3	NM_000435.2:c.4897C>A:p.(Pro1633Thr)	Het	Missense	0	(1/9)+16.92	VUS	PM2, BP4
HTP81+	IPAH	chr19:15296478T>C	NOTCH3	NM_000435.2:c.1964A>G:p.(Asn655Ser)	Het	Missense	0	(8/9)+23.5	VUS	PM2, PP2, PP3
HTP167	IPAH	chr19:15302941T>C	NOTCH3	NM_000435.2:c.509A>G:p.(His170Arg)	Het	Missense	0.001746	(8/9)+24.8	VUS	BS2, PP3
HTP70+	IPAH	chr19:15308327G>A	NOTCH3	NM_000435.2:c.181C>T:p.(Arg61Trp)	Het	Missense	0.0001419	(4/9)+24.8	VUS	PM1, PP2, BP4
HTP508	Unknown	chr19:15311642_15311643delinsAT	NOTCH3	NM_000435.2:c.74_75delGGinsAT:p.(Arg25His)	Het	Missense	0	(0/1)+16.18	VUS	PM2, PP2, BP4
HTP474+	APAH	chr19:39421241C>T	SARS2	NM_001145901.2:c.136G>A:p.(Glu46Lys)	Het	Missense	0.000199	8/16 + 24.7	VUS	PP3, BS2
HTP84	IPAH	chr4:146435805G>A	SMAD1	NM_001003688.1:c.40G>A:p.(Val14Met)	Het	Missense	1.596e-05	(8/10)+26.8	VUS	BS2, PP3
HTP157	IPAH	chr3:133372269A>G	TOPBP1	NM_007027.3:c.842T>C:p.(Ile281Thr)	Het	Missense	0	(2/10)+21.9	VUS	PM2, BP4
HTP611+	CHD		SMAD1	NM_005900.2:c.738G>C:p.(Met246Ile)	Het	Missense	0.0000281	(6/10) + 19,59	VUS	PP3, BS2

## Sheet: Supplementary Table 3-4-5
Supplementary table 3. PAH Biobank cohort demographic and hemodynamic data. Global results according to the etiology. IPAH: Idipathic PAH, HPAH: Heritable PAH, PVOD: Pulmonary Venooclusive disease, CTD: Connective tissue disease, CHD: Congenital Heart disease. Clinical information was obtained from 267 individuals.
	All	IPAH	HPAH	PVOD	CTD	CHD	Others
Total	267	142	16	15	30	38	26
Mean age	48.6 ± 0.9	42.4 ± 1.3	35.1 ± 2.3	47.9 ± 4.8	47.1 ± 3.1	38.3 ± 2.2	45.7 ± 2.8
Gender, n (%)
Female	186 (70)	108 (76)	11 (69)	4 (27)	24 (80)	27 (71)	12(46)
Male	81 (30)	43 (24)	5 (31)	11 (73)	6 (20)	11 (29)	14 (54)
Female to male ratio	2.3	2.5	2.2	0.36	4	2.45	0.85
Ancestry, n (%)
European	245 (92.8)	131 (93)	15 (100)	13 (87)	28 (93)	33 (86.8)	25 (100)
Hispanic	11 (4.2)	7 (5)	0	0	1 (3.5)	3 (7.9)	0
African	4 (1.5)	1 (0.7)	0	0	1 (3.5)	2 (5.3)	0
Romani (Gipsy)	3 (1.1)	1 (0.7)	0	2 (13)	0	0	0
East	1 (0.4)	1 (0.7)	0	0	0	0	0
Hemodynamic parameters
MPAP (mmHg)	55.3 ± 1.1	55.1 ± 1.4	68.1 ± 4.4	51.6 ± 3.4	44.8 ± 2.6	61.5 ± 3.5	52.6 ± 3.7
MPCW (mmHg)	9.1 ± 0.3	8.5 ± 0.4	10.1 ± 1.3	8.6 ± 1.2	9.1 ± 0.8	10.3 ± 0.8	11 ± 0.9
CI, Fick (L/min/m2)	2.5 ± 0.1	2.5 ± 0.9	1.8 ± 0.3	2.4 ± 0.2	2.7 ± 0.2	2.6 ± 0.2	2.8 ± 0.2
CO, Fick (L/min)	4.3 ± 0.1	4.3 ± 0.1	3.5 ± 0.3	4.1 ± 0.4	4.2 ± 0.3	4.4 ± 0.2	5 ± 0.4
PVR (Woods units)	12.6 ± 0.4	13 ± 0.6	20 ± 2.5	11.1 ± 1.4	10 ± 1.2	11.8 ± 1	9.5 ± 1.1
Functional class (WHO)
I	15 (5.8)	8 (5.8)	1 (6.2)	0	2 (6.7)	2 (5.4)	2 (7.7)
II	82 (31.4)	42 (30.7)	6 (37.5)	2 (13.3)	8 (26.7)	17 (46)	7 (26.9)
III	149 (57.1)	77 (56.2)	9 (56.3)	12 (80)	16 (53.3)	18 (48.6)	17 (65.4)
IV	15 (5.7)	10 (7.3)	0	1 (6.7)	4 (13.3)	0	0
6MWT	410 ± 7	417 ± 10	479 ± 22	333 ± 33	342 ± 27	412 ± 15	445 ±21
Supplementary table 4 PAH Biobank cohort demographic and hemodynamic data. Clinical features according to the mutated gene, when available.
	Genes with high evidence						Genes with low evidence
	ACVRL1	BMPR2	EIF2AK4	GDF2	KCNK3	TBX4	ABCC8	KCNA5
Mean age	68.5 ± 2.5	35.9 ± 1.9	34.6 ± 6.3	25	35	62	29	30
Gender, n (%)
Female	2 (67)	13 (62)	2 (40)	1 (100)	1 (100)	0	1 (100)	1 (100)
Male	1 (33)	8 (38)	3 (60)	0	0	1 (100)	0	0
Female to male ratio	2	1.6	0.67
Ancestry, n (%)
European	3 (100)	20 (100)	3 (60)	0	1 (100)	1 (100)	1 (100)	0
Hispanic	0	0	0	1 (100)	0	0	0	1 (100)
African	0	0	0	0	0	0	0	0
Romani	0	0	2 (40)	0	0	0	0	0
East	0	0	0	0	0	0	0	0
Others	0	0	0	0	0	0	0	0
Hemodynamic parameters
MPAP (mmHg)	66 ± 6	58.9 ± 2.3	42.8 ± 2.3	30	66	38	45	84
MPCW (mmHg)	14 ± 1	8.9 ± 1.1	8 ± 1.1	6	8	9	8	14
CI, Fick (L/min/m2)	2.9 ± 1.3	1.8 ± 0.2	2.4 ± 0.43	4.2		3	3.9	2.6
CO, Fick (L/min)	5.3 ± 2.3	3.3 ± 0.3	4.4 ± 0.9	6.4	2.2	5.9	5.6	4.2
PVR (Woods units)	12.6 ± 6.4	17.1 ± 2.8	8.8 ± 2.2	3.8	29.7	4.9	6.6	20
6MWT	435 ± 75	512 ± 32	352 ± 52	N/A	325	494	N/A	445
Supplementary Table 5. Clinical comparison between carriers vs non carriers
Adult PAH	Non carriers (N = 237)	Carriers (N= 26)	P value
Age at diagnosis (N=), years, mean±SD (min-max)	43.3 ± 1	35	0.004
Sex (Female)	166 (70)	15 (60)	0.36
NYHA functional class			0.32
I	12 (5.2)	3 (11.5)
II	69 (29.9)	10 (38.5)
III	136 (58.9)	12 (46.1)
IV	14 (6)	1 (3.9)
Mean pulmonary artery pressure (N=), mm Hg, mean±SD	54.7 ± 1	56.8 ± 2.7	0.25
Pulmonary vascular resistance (N=), Wood units, mean±SD	11.8 ± 0.4	15.1 ± 1.2	0.008
Right atrial pressure (N=), mm Hg, mean±SD	8.4 ± 0.3	7.2 ± 0.8	0.12
Cardiac output (N=), L/min, mean±SD	4.4 ± 0.1	3.8 ± 0.1	0.01
Cardiac index (N=), L/min per m2, mean±SD	2.6 ± 0.1	1.9 ± 0.2	0.001
Vasodilator responder (N=)	50 (21.1)	1 (3.85)	0.035
6MWT (N=)	403 ± 8	475 ± 22	0.001

## Sheet: Supplementary Figure 1
Supplementary Figure 1. Analyzed cohort of PAH. From the 300 initial invidivuals, 33 were excluded and 267 were subsequently cathegorized in Idiopathic, heritable PAH (I/H PAH), associated PAH (APAH) and Pulmonary Venooclusive disease (PVOD). CTD: Connective Tissue Disease, CHD: Congenital Heart Disease.

## Sheet: Supplementary Figure 2
Supplementary Figure 2. Survival analysis in PAH. Analysis of the survival rate according: A) Etiolody: Idiopathic (IPAH), hereditary (HPAH), Pulmonary Veno-oclusive disease (PVOD), Connective tissue disease (CTD), Congenital Heart Disease (CHD) and other etiologies. B) Comparison of survival between carriers and non carriers of pathogenic variants in associated PAH forms (APAH). C) Survival anal…
